# Supplementary material for: Beyond non-backtracking: non-cycling network centrality measures
Source: Proc Math Phys Eng Sci. 2020 Mar 11;476(2235):20190653. doi: 10.1098/rspa.2019.0653 (PMC7125983; doi:10.1098/rspa.2019.0653)
Supplement: matlab files updated [file rspa20190653supp2.gz]

Archive with 8 entries (7 files):
- files
- files/script_test_realdata.m
- files/script_test_removal.m
- files/Erdos02.mat
- files/ca-HepTh.mat
- files/smallw.m
- files/build_LR.m
- files/pref.m
