# Supplementary material for: Beyond non-backtracking: non-cycling network centrality measures
Source: Proc Math Phys Eng Sci. 2020 Mar 11;476(2235):20190653. doi: 10.1098/rspa.2019.0653 (PMC7125983; doi:10.1098/rspa.2019.0653)
Supplement: matlab files updated [file rspa20190653supp2.gz › files/script_test_realdata.m]

% Compute number of nodes and density in real world networks for A, B, P_3
% and P_4.
clear 
close all

load DATASET_undirected/ca-HepTh.mat
% load DATASET_undirected/Erdos02.mat
A = Problem.A;

% reduce to largest connected component
bins = conncomp(graph(A));
idx = find(bins == 1); idx = idx(:);
A = A(idx,idx);

n = size(A,1);
L = A - diag(sum(A,2));
[V,D] = eig(full(L)); 
D = diag(D);
[~,ord] = sort(D,'ascend');
v = V(:,ord(2));
[~,ord] = sort(v,'descend');

x = mod(n,100):100:n;
l = length(x);
n1 = zeros(l,1);
n2 = n1; n3 = n1; n4 = n1;
nz1 = zeros(l,1);
nz2 = nz1; nz3 = nz1; nz4 = nz1;


for i = 1:l
Anew = A(ord(1:x(i)),ord(1:x(i))); 
n1(i) = size(Anew,1);
nz1(i) = nnz(Anew);


% non-backtracking
[L,R] = build_LR(Anew);
W = full(R*L');
B = W - W.*W';
n2(i) = size(B,1);
nz2(i) = nnz(B);


% non-triangulating
[L2,R2] = build_LR(B);
W3 = R2*L2';
DeltaW3 = W3.*((W3')^2);
P3 = W3 - DeltaW3;
n3(i) = size(P3,1);
nz3(i) = nnz(P3);


% % non-squaring
% [L3,R3] = build_LR(P3);
% W4 = R3*L3';
% DeltaW4 = W4.*((W4')^3);
% P4 = W4 - DeltaW4;
% n4(i) = size(P4,1);
% nz4(i) = nnz(P4);
disp(i)

end


d1 = nz1./(n1.^2-n1);
d2 = nz2./(n2.^2-n2);
d3 = nz3./(n3.^2-n3);
% d4 = nz4./(n4.^2-n4);


figure
subplot 234
plot(n1,d1,'ro')
% title('A')
xlabel('num. of nodes')
ylabel('density')
subplot 235
plot(n2,d2,'bd')
% title('P_2')
xlabel('num. of nodes')
% ylabel('density')
subplot 236
plot(n3,d3,'ks')
title('P_3')
xlabel('num. of nodes')
% ylabel('density')
% subplot 224
% plot(n4,d4,'gs')
% title('P_4')
% xlabel('num. of nodes')

% figure
subplot 231
plot(n1,nz1,'ro')
title('P_1','FontSize',13)
% xlabel('num. of nodes')
ylabel('nonzeros')
subplot 232
plot(n2,nz2,'bd')
title('P_2','FontSize',13)
% xlabel('num. of nodes')
% ylabel('nonzeros')
subplot 233
plot(n3,nz3,'ks')
title('P_3','FontSize',13)
% xlabel('num. of nodes')
% ylabel('nonzeros')
% subplot 224
% plot(n4,nz4,'gs')
% title('P_4')
% xlabel('num. of nodes')
