# Supplementary material for: Beyond non-backtracking: non-cycling network centrality measures
Source: Proc Math Phys Eng Sci. 2020 Mar 11;476(2235):20190653. doi: 10.1098/rspa.2019.0653 (PMC7125983; doi:10.1098/rspa.2019.0653)
Supplement: matlab files updated [file rspa20190653supp2.gz › files/script_test_removal.m]

clear all
% close all

% A = [0 1 1 0 0; 1 0 1 0 0; 1 1 0 1 1; 0 0 1 0 1; 0 0 1 1 0];
% A = [0 1 0 0; 1 0 1 1; 0 1 0 1; 0 1 1 0];
% A = [0 1 1; 1 0 1; 1 1 0];
%A = [0 1 1 1; 1 0 0 1; 1 0 0 1;1 1 1 0];
%figure(10)
%plot(digraph(A))


% format long

maxit = 50;
numrun = 100;

n1 = zeros(maxit,numrun);
n2 = n1; n3 = n1; n4 = n1;
m1 = zeros(maxit,numrun);
m2 = m1; m3 = m1; m4 = m1;
d1 = zeros(maxit,numrun);
d2 = d1; d3 = d2; d4 = d2;

for j = 1:numrun

for i = 1:maxit
% A = smallw(100*i);
A = pref(100*i);
n1(i,j) = size(A,1);
m1(i,j) = nnz(A);

% non-backtracking
[L,R] = build_LR(A);
W = full(R*L');
B = W - W.*W';
n2(i,j) = size(B,1);
m2(i,j) = nnz(B);


% non-triangulating
[L2,R2] = build_LR(B);
W3 = R2*L2';
DeltaW3 = W3.*((W3')^2);
P3 = W3 - DeltaW3;
n3(i,j) = size(P3,1);
m3(i,j) = nnz(P3);


% non-squaring
[L3,R3] = build_LR(P3);
W4 = R3*L3';
DeltaW4 = W4.*((W4')^3);
P4 = W4 - DeltaW4;
n4(i,j) = size(P4,1);
m4(i,j) = nnz(P4);

end
% d1(:,j) = m1(:,j)./(n1(:,j).^2-n1(:,j));
% d2(:,j) = m2(:,j)./(n2(:,j).^2-n2(:,j));
% d3(:,j) = m3(:,j)./(n3(:,j).^2-n3(:,j));
% d4(:,j) = m4(:,j)./(n4(:,j).^2-n4(:,j));
disp(j)
end
d1 = m1./(n1.^2-n1);
d2 = m2./(n2.^2-n2);
d3 = m3./(n3.^2-n3);
d4 = m4./(n4.^2-n4);

x = 100:100:maxit*100;

% For numrun > 1;

mean_n1 = mean(n1,2); std_n1 = std(n1,0,2);
mean_n2 = mean(n2,2); std_n2 = std(n2,0,2);
mean_n3 = mean(n3,2); std_n3 = std(n3,0,2);
mean_n4 = mean(n4,2); std_n4 = std(n4,0,2);

mean_m1 = mean(m1,2); std_m1 = std(m1,0,2);
mean_m2 = mean(m2,2); std_m2 = std(m2,0,2);
mean_m3 = mean(m3,2); std_m3 = std(m3,0,2);
mean_m4 = mean(m4,2); std_m4 = std(m4,0,2);

mean_d1 = mean(d1,2); std_d1 = std(d1,0,2);
mean_d2 = mean(d2,2); std_d2 = std(d2,0,2);
mean_d3 = mean(d3,2); std_d3 = std(d3,0,2);
mean_d4 = mean(d4,2); std_d4 = std(d4,0,2);


figure
subplot(2,2,1:2)
errorbar(x,mean_n1,std_n1), hold on, errorbar(x,mean_n2,std_n2), hold on,...
    errorbar(x,mean_n3,std_n3), hold on, errorbar(x,mean_n4,std_n4)
legend('A','P_2','P_3','P_4')
title('Number of nodes')
subplot(2,2,3:4)
errorbar(x,mean_d1,std_d1), hold on, errorbar(x,mean_d2,std_d2), hold on,...
    errorbar(x,mean_d3,std_d3), hold on, errorbar(x,mean_d4,std_d4)
legend('A','P_2','P_3','P_4')
title('Density')

figure
subplot(2,2,1:2)
errorbar(x,mean_d1,std_d1), hold on, errorbar(x,mean_d2,std_d2), hold on,...
    errorbar(x,mean_d3,std_d3), hold on, errorbar(x,mean_d4,std_d4)
legend('A','P_2','P_3','P_4')
title('Density')

% % When numrun = 1;
% figure
% subplot(2,2,1:2)
% plot(100:100:maxit*100,n1), hold on, plot(100:100:maxit*100,n2), hold on,...
%     plot(100:100:maxit*100,n3), hold on, plot(100:100:maxit*100,n4)
% subplot(2,2,3:4)
% plot(100:100:maxit*100,d1), hold on, plot(100:100:maxit*100,d2), hold on, ...
%     plot(100:100:maxit*100,d3), hold on, plot(100:100:maxit*100,d4)
% 
% % full(L'*L2'*P3*R2*R)
% % full(L'*L2'*(P3^2)*R2*R)
