# Supplementary material for: Beyond non-backtracking: non-cycling network centrality measures
Source: Proc Math Phys Eng Sci. 2020 Mar 11;476(2235):20190653. doi: 10.1098/rspa.2019.0653 (PMC7125983; doi:10.1098/rspa.2019.0653)
Supplement: matlab files updated [file rspa20190653supp2.gz › files/build_LR.m]

function [L,R] = build_LR(A)
% BUILD_LR
% Builds the source and target matrices for the adjacency matrix A given in
% input. It holds that A = L'*R and W = R*L' is the adjacency matrix of the
% line-graph.
% Both L and R have dimension mxn, where n is the number of nodes and m is
% the number of (directed) edges. 
% A is treated as DIRECTED even in the undirected case. 

m = nnz(A);
n = size(A,1);
[I,J] = find(A);
L = sparse(1:m,I,ones(m,1),m,n);
R = sparse(1:m,J,ones(m,1),m,n);
